# Supplementary material for: Incidence Rates of Melanoma and Lung Cancer Are Generally Low in the Lynch Syndromes and Vary Across path_MMR Variants: A Prospective Lynch Syndrome Database Report
Source: Cancers (Basel). 2026 Jul 7;18(13):2177. doi: 10.3390/cancers18132177 (PMC13360418; doi:10.3390/cancers18132177)
Supplement: Supplementary file 1 [file cancers-18-02177-s001.zip]

Archive with 1 entries (1 files):
- cancers-4370149-supplementary.pdf
